# Supplementary material for: Enhancing Image Reconstruction Method in High-Frequency Electric Field Visualization Systems Using a Polarized Light Image Sensor
Source: Sensors (Basel). 2025 Mar 5;25(5):1596. doi: 10.3390/s25051596 (PMC11902447; doi:10.3390/s25051596)
Supplement: Supplementary file 1 [file sensors-25-01596-s001.zip]

Archive with 1 entries (1 files):
- sensors-3474260-supplementary.mp4
